# Supplementary material for: Allium kazim-kosei, a New Species (A. sect. Codonoprasum, Amaryllidaceae) from Central Anatolia (Türkiye)
Source: Life (Basel). 2026 May 20;16(5):852. doi: 10.3390/life16050852 (PMC13208513; doi:10.3390/life16050852)
Supplement: Supplementary file 1 [file life-16-00852-s001.zip]

Archive with 1 entries (1 files):
- A-kazim-kosei-son 2.xls
