# Supplementary material for: Allium kazim-kosei, a New Species (A. sect. Codonoprasum, Amaryllidaceae) from Central Anatolia (Türkiye)
Source: Life (Basel). 2026 May 20;16(5):852. doi: 10.3390/life16050852 (PMC13208513; doi:10.3390/life16050852)
Supplement: Supplementary file 1 [file life-16-00852-s001.zip › A-kazim-kosei-son 2.xls]

## Sheet: MatrixOutput
	Allium_kazimkoseii	Allium_pseudoflavum	AJ412734.1_Allium_kunthianum	AJ412733.1_Allium_rupestre	PZ344468_A._turcicum_subsp._fusciflorum	PZ344469_A._yilandaghense	PZ344470_A._turcicum_subsp._turcicum	PZ344471_A._euphariticum	KP221829.1_A._parciflorum	MT303159.1_A._gilanense	MK776928.1_A._paniculatum	OR116805.1_A._stamatiadae	OR116810.1_A._marginatum	PP834289.1_A._fuscum	FJ664286.1_A._oleraceum	OR116786.1_A._goumenissanum	KP221815.1_A._dentiferum	KP221825.1_A._castellanense	OM891951.1_A._flavum	AJ412739.1_A._melanantherum	OM891954.1_A._praescissum	MT303162.1_A._lenkoranicum	PX999857.1_A._rupestre	PX999870.1_A._tauricola	PX999767.1_A._daninianum	PX999807.1_A._hermoneum	PX999838.1_A._pseudostamineum	FR682005.1_A._ursinum
Allium_kazimkoseii
Allium_pseudoflavum	0.0853943
AJ412734.1_Allium_kunthianum	0.114461	0.0467727
AJ412733.1_Allium_rupestre	0.122762	0.0543461	0.0199815
PZ344468_A._turcicum_subsp._fusciflorum	0.171202	0.113838	0.114089	0.113615
PZ344469_A._yilandaghense	0.158744	0.0958589	0.0828244	0.0805404	0.116887
PZ344470_A._turcicum_subsp._turcicum	0.156654	0.102783	0.0962498	0.098086	0.0347815	0.105897
PZ344471_A._euphariticum	0.154541	0.100637	0.0941219	0.0983843	0.0368639	0.108253	0.0269451
KP221829.1_A._parciflorum	0.149734	0.0812604	0.0749116	0.0810555	0.0928651	0.0865731	0.0716572	0.0823147
MT303159.1_A._gilanense	0.154436	0.0833526	0.0769864	0.0875561	0.101734	0.0887613	0.0780813	0.086672	0.0410015
MK776928.1_A._paniculatum	0.154436	0.0897734	0.0703083	0.0766147	0.0883391	0.0573586	0.0694041	0.0715846	0.061393	0.061393
OR116805.1_A._stamatiadae	0.151941	0.0874551	0.0766982	0.0872727	0.0884106	0.088664	0.0652554	0.0779149	0.0510566	0.0309055	0.0550683
OR116810.1_A._marginatum	0.164298	0.0946242	0.0881574	0.0988747	0.0973839	0.0977344	0.0803384	0.088975	0.0492765	0.0391616	0.0742675	0.0410015
PP834289.1_A._fuscum	0.161841	0.0923719	0.0859252	0.0966123	0.0951666	0.0999765	0.0781739	0.0867772	0.0472104	0.0371291	0.076432	0.0410015	0.00189036
FJ664286.1_A._oleraceum	0.169107	0.0990138	0.0925087	0.10101	0.0950677	0.104353	0.0780813	0.086672	0.0512688	0.0431747	0.0806673	0.0470685	0.00759295	0.00568455
OR116786.1_A._goumenissanum	0.156749	0.0918897	0.0810555	0.0916877	0.0949753	0.088664	0.0715846	0.0843945	0.0510566	0.0309055	0.0592263	0.0114509	0.0410015	0.0410015	0.0429785
KP221815.1_A._dentiferum	0.158744	0.0958589	0.0828244	0.0805404	0.112352	0.00760471	0.101433	0.103759	0.0822253	0.0931666	0.0573586	0.088664	0.0977344	0.0999765	0.104353	0.088664
KP221825.1_A._castellanense	0.154095	0.0915966	0.076467	0.0828244	0.11917	0.0612497	0.0994001	0.0972801	0.0737894	0.0737894	0.0470062	0.0823147	0.0957581	0.0980003	0.102369	0.077995	0.057083
OM891951.1_A._flavum	0.140184	0.0811547	0.0835799	0.0987422	0.101734	0.0931666	0.0802411	0.086672	0.0575319	0.0450832	0.0698678	0.0531227	0.0513512	0.0492765	0.0554355	0.0531227	0.0931666	0.0826205
AJ412739.1_A._melanantherum	0.154541	0.0946242	0.079288	0.09436	0.105897	0.0974943	0.0778411	0.0907613	0.044909	0.036828	0.0634192	0.040755	0.0470062	0.0449612	0.0510566	0.0447873	0.0974943	0.0823147	0.0429785
OM891954.1_A._praescissum	0.161718	0.0944889	0.0835799	0.0942377	0.0972801	0.0998482	0.0759308	0.088865	0.0450832	0.0390931	0.0720091	0.0429785	0.0114317	0.00950866	0.0152791	0.0429785	0.0998482	0.0933998	0.0512688	0.0428765
MT303162.1_A._lenkoranicum	0.163935	0.0920006	0.0855601	0.0940126	0.103759	0.0951666	0.0800654	0.088664	0.0470062	0.00758661	0.0633461	0.034828	0.0472104	0.0451528	0.04729	0.0388361	0.0996111	0.0779149	0.0531919	0.0407816	0.0471365
PX999857.1_A._rupestre	0.111531	0.0391265	0.00199104	0.016076	0.0999873	0.0698157	0.0861714	0.0839558	0.0685104	0.0705554	0.0590417	0.0658829	0.0799599	0.0799599	0.0868738	0.0704387	0.0698157	0.0699589	0.0774839	0.072983	0.0774839	0.0795458
PX999870.1_A._tauricola	0.103086	0.0329145	0.0415448	0.0521709	0.107872	0.0817373	0.0985919	0.0891647	0.0734851	0.0802371	0.0684437	0.082729	0.0946913	0.0946913	0.0993782	0.0874796	0.0794278	0.0704815	0.0710462	0.089872	0.0969451	0.0870505	0.0436445
PX999767.1_A._daninianum	0.172179	0.104974	0.0958918	0.109241	0.0957782	0.118234	0.0759118	0.0824673	0.0983057	0.102788	0.104725	0.0889908	0.10525	0.102925	0.105109	0.0957782	0.11355	0.115886	0.0958918	0.093729	0.102788	0.107166	0.0953523	0.103149
PX999807.1_A._hermoneum	0.180828	0.113073	0.104068	0.117406	0.101691	0.110477	0.0840141	0.0928359	0.106473	0.101785	0.10607	0.0970201	0.106473	0.104174	0.110981	0.103792	0.119737	0.119542	0.101785	0.106362	0.104068	0.101785	0.101998	0.114804	0.0460798
PX999838.1_A._pseudostamineum	0.0896118	0.0148735	0.046012	0.0557833	0.111894	0.0894913	0.103112	0.100962	0.0837509	0.0814261	0.0834181	0.08332	0.0972349	0.0949622	0.101654	0.0877351	0.0894913	0.089658	0.0836336	0.0949622	0.0970873	0.0900701	0.0350689	0.0330973	0.107667	0.115761
FR682005.1_A._ursinum	0.448305	0.422824	0.387623	0.402944	0.371125	0.397301	0.354179	0.345374	0.356661	0.353236	0.3611	0.359632	0.364082	0.360598	0.363581	0.370085	0.386351	0.376651	0.378832	0.346899	0.349834	0.359167	0.374376	0.390355	0.359054	0.387577	0.475237

## Sheet: Caption
Table. Estimates of Evolutionary Divergence between Sequences
The number of base substitutions per site from between sequences are shown. Analyses were conducted using the Kimura 2-parameter model [1]. The analytical procedure encompassed 28 nucleotide sequences. The pairwise deletion option was applied to all ambiguous positions for each sequence pair resulting in a final data set comprising 660 positions. Evolutionary analyses were conducted in MEGA12 [2].
1. Kimura M. (1980). A simple method for estimating evolutionary rate of base substitutions through comparative studies of nucleotide sequences. Journal of Molecular Evolution 16:111-120.
2. Kumar, S.; Stecher, G.; Tamura, K. MEGA 12: Molecular Evolutionary Genetics Analysis version 12.0. Mol. Biol. Evol. 2021, 38, 3022–3027.
Disclaimer: While every effort has been made to ensure the accuracy of the caption, it is provided "as is" without warranty of any kind. Users are advised to thoroughly review the caption before its use for any purpose and report any errors or issues to the authors at www.megasoftware.net. The authors and their employers disclaim any liability for damages, including but not limited to special or …
